# Supplementary material for: The Relationship between Knowledge, Dietary Supplementation, and Sleep Quality in Young Adults after the COVID-19 Pandemic
Source: Nutrients. 2023 Jul 28;15(15):3354. doi: 10.3390/nu15153354 (PMC10421253; doi:10.3390/nu15153354)
Supplement: Supplementary file 1 [file nutrients-15-03354-s001.zip]

Archive with 3 entries (2 files):
- nutrients-2511379-supplementary/
- nutrients-2511379-supplementary/nutrients-2511379 Supplementary Material S1.pdf
- nutrients-2511379-supplementary/nutrients-2511379 Supplementary Material S2.pdf
